# Supplementary material for: The Structural Characteristics of an Acidic Water-Soluble Polysaccharide from Bupleurum chinense DC and Its In Vivo Anti-Tumor Activity on H22 Tumor-Bearing Mice
Source: Polymers (Basel). 2022 Mar 11;14(6):1119. doi: 10.3390/polym14061119 (PMC8952506; doi:10.3390/polym14061119)
Supplement: Supplementary file 1 [file polymers-14-01119-s001.zip]

Archive with 1 entries (1 files):
- polymers-1603371-supplementary.pdf
